# Supplementary material for: Individual Nutrition Is Associated with Altered Gut Microbiome Composition for Adults with Food Insecurity
Source: Nutrients. 2022 Aug 19;14(16):3407. doi: 10.3390/nu14163407 (PMC9416073; doi:10.3390/nu14163407)
Supplement: Supplementary file 1 [file nutrients-14-03407-s001.zip]

Archive with 3 entries (3 files):
- SHOW_Supplementary Figure S1.html
- Supplemental Tables and Figures.pdf
- Supplemental Text.pdf
